# Supplementary material for: ﻿Wedeliafigueiredoana (Asteraceae, Heliantheae), a winged cypselae new species of Wedelia for Brazil
Source: PhytoKeys. 2024 Nov 12;249:37–49. doi: 10.3897/phytokeys.249.135699 (PMC11576804; doi:10.3897/phytokeys.249.135699)
Supplement: XML Treatment for Wedelia figueiredoana [file phytokeys.249.135699-treatment1.xml]

<!DOCTYPE tp:taxon-treatment
  PUBLIC "-//TaxonX//DTD Taxonomic Treatment Publishing DTD v0 20100105//EN" "tax-treatment-NSO.dtd">
<tp:taxon-treatment xmlns:tp="http://www.plazi.org/taxpub"><tp:treatment-meta><kwd-group><label>Taxon classification</label><kwd>
                <named-content content-type="kingdom">Plantae</named-content>
              </kwd><kwd>
                <named-content content-type="order">Asterales</named-content>
              </kwd><kwd>
                <named-content content-type="family">Asteraceae</named-content>
              </kwd></kwd-group><mixed-citation publication-type="journal"><person-group><name><surname>Bueno</surname><given-names>Vinicius R.</given-names></name><name><surname>Rodrigues</surname><given-names>Leonardo S.</given-names></name><name><surname>Sousa</surname><given-names>Francisco Diego</given-names></name><name><surname>Souza</surname><given-names>Izaías C.</given-names></name><name><surname>Marzinek</surname><given-names>Juliana</given-names></name><name><surname>Marques</surname><given-names>Danilo</given-names></name></person-group><article-title>﻿<italic><tp:taxon-name><tp:taxon-name-part taxon-name-part-type="genus" reg="Wedelia">Wedelia</tp:taxon-name-part><tp:taxon-name-part taxon-name-part-type="species" reg="figueiredoana">figueiredoana</tp:taxon-name-part></tp:taxon-name></italic> (<tp:taxon-name><tp:taxon-name-part taxon-name-part-type="family">Asteraceae</tp:taxon-name-part></tp:taxon-name>, <tp:taxon-name><tp:taxon-name-part taxon-name-part-type="tribe">Heliantheae</tp:taxon-name-part></tp:taxon-name>), a winged cypselae new species of <italic><tp:taxon-name><tp:taxon-name-part taxon-name-part-type="genus" reg="Wedelia">Wedelia</tp:taxon-name-part></tp:taxon-name></italic> for Brazil</article-title><source>PhytoKeys</source><day>12</day><month>11</month><year>2024</year><volume>249</volume><fpage>37</fpage><lpage>49</lpage><pub-id pub-id-type="doi">10.3897/phytokeys.249.135699</pub-id></mixed-citation></tp:treatment-meta><tp:nomenclature><label>﻿</label><tp:taxon-name>
              <object-id xmlns:xlink="http://www.w3.org/1999/xlink" content-type="arpha" xlink:type="simple">2B37D960-1F84-5634-90D9-C42EFF389307</object-id>
              <tp:taxon-name-part taxon-name-part-type="genus" reg="Wedelia">Wedelia</tp:taxon-name-part>
              <tp:taxon-name-part taxon-name-part-type="species" reg="figueiredoana">figueiredoana</tp:taxon-name-part>
              <object-id xmlns:xlink="http://www.w3.org/1999/xlink" content-type="ipni" xlink:type="simple">urn:lsid:ipni.org:names:77351701-1</object-id>
            </tp:taxon-name><tp:taxon-authority>V.R.Bueno</tp:taxon-authority><tp:taxon-status xmlns:xlink="http://www.w3.org/1999/xlink" xlink:type="simple">sp. nov.</tp:taxon-status><xref ref-type="fig" rid="F1">Figs 1</xref><xref ref-type="fig" rid="F2">, 2</xref><xref ref-type="fig" rid="F3">, 3</xref><xref ref-type="fig" rid="F4">, 4</xref><xref ref-type="fig" rid="F5">, 5</xref></tp:nomenclature><tp:treatment-sec sec-type="material" id="SECID0E5KAC"><title>Type.</title><p>Brazil • <bold>Ceará</bold>: Graça, área de Cerrado rupestre; <named-content xmlns:xlink="http://www.w3.org/1999/xlink" content-type="dwc:verbatimCoordinates" xlink:type="simple"><named-content content-type="geo-json" specific-use="{&#34;type&#34;:&#34;Point&#34;,&#34;coordinates&#34;:[-40.723722,-4.088361]}" id="NCID0EJLAC" xlink:type="simple">4°05'18.1"S, 40°43'25.4"W</named-content></named-content>; 26 February 2023; <italic>L.S. Rodrigues 201</italic> (holotype: HUFU00082144!, isotypes: HUVA!, HCDAL!, RB!).</p><fig id="F1" position="float" orientation="portrait"><object-id xmlns:xlink="http://www.w3.org/1999/xlink" content-type="doi" xlink:type="simple">10.3897/phytokeys.249.135699.figure1</object-id><object-id xmlns:xlink="http://www.w3.org/1999/xlink" content-type="arpha" xlink:type="simple">CC15E9C6-34BA-5740-BEDA-E24F43FDAB40</object-id><label>Figure 1.</label><caption><p><italic><tp:taxon-name><tp:taxon-name-part taxon-name-part-type="genus" reg="Wedelia">Wedelia</tp:taxon-name-part><tp:taxon-name-part taxon-name-part-type="species" reg="figueiredoana">figueiredoana</tp:taxon-name-part></tp:taxon-name></italic> sp. nov. <bold>A</bold> flowering branch <bold>B</bold> abaxial surface leaf <bold>C</bold> first series of phyllaries <bold>D</bold> second series of phyllaries <bold>E</bold> third series of phyllaries <bold>F</bold> capitulum with ray florets removed to show involucre, paleae, and disc floret arrangements <bold>G</bold> ray floret <bold>H</bold> disc floret <bold>J</bold> cypselae with apically pronounced wings <bold>K</bold> apically pronounced wing <bold>A–K</bold> drawn from L. S. Rodrigues 201 (HUFU) <bold>A–K</bold> millimeter scale. Illustration by Débora Dalzotto.</p></caption><graphic xmlns:xlink="http://www.w3.org/1999/xlink" xlink:href="phytokeys-249-037_article-135699__-g001.jpg" position="float" orientation="portrait" xlink:type="simple" id="oo_1172808.jpg"><uri content-type="original_file" xlink:type="simple">https://binary.pensoft.net/fig/1172808</uri></graphic></fig></tp:treatment-sec><tp:treatment-sec sec-type="diagnosis" id="SECID0EANAC"><title>Diagnosis.</title><p><italic><tp:taxon-name><tp:taxon-name-part taxon-name-part-type="genus" reg="Wedelia">Wedelia</tp:taxon-name-part><tp:taxon-name-part taxon-name-part-type="species" reg="figueiredoana">figueiredoana</tp:taxon-name-part></tp:taxon-name></italic> morphologically resembles <italic><tp:taxon-name><tp:taxon-name-part taxon-name-part-type="genus" reg="Wedelia">W.</tp:taxon-name-part><tp:taxon-name-part taxon-name-part-type="species" reg="bonplandiana">bonplandiana</tp:taxon-name-part></tp:taxon-name></italic> by 0.25–1.05 cm leaf blade width (vs. 1.5–2.6 cm), linear to narrow oblong leaf blade (vs. elliptic to spatulate), 3-seriate involucre (vs. 2-seriate), and cypselae 3.9–4 mm long (vs. 6–7 mm).</p><fig id="F2" position="float" orientation="portrait"><object-id xmlns:xlink="http://www.w3.org/1999/xlink" content-type="doi" xlink:type="simple">10.3897/phytokeys.249.135699.figure2</object-id><object-id xmlns:xlink="http://www.w3.org/1999/xlink" content-type="arpha" xlink:type="simple">A92CC10B-C2A5-5506-8659-8AD1732BD333</object-id><label>Figure 2.</label><caption><p><italic><tp:taxon-name><tp:taxon-name-part taxon-name-part-type="genus" reg="Wedelia">Wedelia</tp:taxon-name-part><tp:taxon-name-part taxon-name-part-type="species" reg="figueiredoana">figueiredoana</tp:taxon-name-part></tp:taxon-name></italic> sp. nov. <bold>A</bold> linear blade leaf <bold>B</bold> head (top view) <bold>C</bold> flowering branch <bold>D</bold> head and phyllaries (side view) <bold>E</bold> habit.</p></caption><graphic xmlns:xlink="http://www.w3.org/1999/xlink" xlink:href="phytokeys-249-037_article-135699__-g002.jpg" position="float" orientation="portrait" xlink:type="simple" id="oo_1172809.jpg"><uri content-type="original_file" xlink:type="simple">https://binary.pensoft.net/fig/1172809</uri></graphic></fig></tp:treatment-sec><tp:treatment-sec sec-type="description" id="SECID0E5OAC"><title>Description.</title><p>Herbaceous habit, prostrate, 0.15–0.3 m tall. Stems cylindrical, strigose to sparsely hirsute or densely hirsute, castaneous, internodes 0.84–6.7 cm long. Leaves decussate, rarely reduced in the base, sessile; blades 2.25–10.3 × 0.25–1.05 cm, linear to narrow oblong, base attenuate, apex attenuate, often acute, venation hiphodromous, often acrodromous basal, margins entire, flat; abaxial surface hirsute to densely strigose, veins hirsute to densely strigose, eglandular, adaxial surface hirsute to densely strigose, eglandular; olivaceous, concolorous to slightly discolorous, chartaceous. Capitula solitaries, terminal, peduncle (1.85–) 5.3–13.2 cm long, sparsely hirsute to hirsute, often strigose to sparsely hirsute, eglandular. Capitula heterogamous, radiate; involucre campanulate, (5.3–) 6.7–9.5 mm × 6.7–12.7 mm. Phyllaries 3-seriate; blades lanceolate, margins entire, flat, eglandular surfaces; outermost series apex acute or attenuate, densely hirsute to hirsute or densely hirsute to densely strigose, first series blades 9.4–12 × 1.9–2.3 mm, margin ciliate or not ciliate, olivaceous, foliaceous; second series blades 7.6–10.7 × 2.2–3.1 mm, margin ciliate or not ciliate, olivaceous or pale yellow to olivaceous, foliaceous or scarious with apex foliaceous; innermost series blades 5.5–7.6 × 1.6–2.6 mm, apex attenuate, sparsely hirsute to strigose, pale yellow to olivaceous, scarious with apex foliaceous or scarious. Receptacle flat, holopaleaceous, paleae 6.7–8.9 × 2–2.6 mm, narrow elliptic or narrow oblong, apex acute, concave or conduplicate, pale yellow to yellow. Ray florets 6–8, neutral, corolla ligulate, 10.3–14.3 mm long, tube 1.2–2.5 mm long, limb 9.1–12.3 × 6–6.3 mm, obovate or wide elliptic, apex 3-lobulate, 3–6 veins, tube pilose or glabrous, surface abaxial glabrous, surface adaxial glabrous, nerves sparsely pilose or glabrous, yellow. Disc florets 25–40, monoclinous, corolla tubular, 4.8–6.2 mm long, tube 1.3–1.9 mm long, lobes 0.9–1.1 mm long, glabrous, yellow; anthers 2.2–3 mm long, apical anther appendages ovate, black; style arms 1–1.2 mm long, linear, yellow. Cypselae 3.9–5.6 mm long, obovoid, flattened, densely sericeous, blackish, wings present throughout the pericarp, but apically pronounced, 0.04–0.4 mm long, yellow; pappus constrict at base, coroniform 0.5–0.6 mm long, 2-aristate, bitypic, monolength or bilength, 1.2–2.9 mm long, yellow.</p></tp:treatment-sec><tp:treatment-sec sec-type="distribution" id="SECID0EDPAC"><title>Distribution and habitat.</title><p><italic><tp:taxon-name><tp:taxon-name-part taxon-name-part-type="genus" reg="Wedelia">Wedelia</tp:taxon-name-part><tp:taxon-name-part taxon-name-part-type="species" reg="figueiredoana">figueiredoana</tp:taxon-name-part></tp:taxon-name></italic> is a microendemic species, which is known to occur exclusively in one municipality of Ceará state: Graça (Figs <xref ref-type="fig" rid="F3">3</xref>, <xref ref-type="fig" rid="F4">4</xref>). The new species grows in ferruginous open areas of Cerrado enclaves in elevations around 370–600 m a.s.l.. These enclaves also occur in the Ibiapaba plateau (<xref ref-type="bibr" rid="B18">Moura-Fé 2017</xref>), in the municipality of Graça, Ipu, Ipueiras, Pacujá, Pires Ferreira, and Reriutuba (municipalities from Ceará state). This new species occurs in testimonial hills and small inselbergs associated with the plateau (<xref ref-type="bibr" rid="B18">Moura-Fé 2017</xref>; <xref ref-type="bibr" rid="B11">Claudino-Sales et al. 2020</xref>), forming a Cerradão interspersed with open areas, rocky outcrops and ferruginous soils. This area is a transition zone between the Caatinga vegetation in low-elevation areas to the humid and subhumid forests in the high-elevation areas.</p><fig id="F3" position="float" orientation="portrait"><object-id xmlns:xlink="http://www.w3.org/1999/xlink" content-type="doi" xlink:type="simple">10.3897/phytokeys.249.135699.figure3</object-id><object-id xmlns:xlink="http://www.w3.org/1999/xlink" content-type="arpha" xlink:type="simple">25AB3FA3-F8B0-5B41-8885-3138BCD60626</object-id><label>Figure 3.</label><caption><p>Geographic occurrence of <italic><tp:taxon-name><tp:taxon-name-part taxon-name-part-type="genus" reg="Wedelia">Wedelia</tp:taxon-name-part><tp:taxon-name-part taxon-name-part-type="species" reg="figueiredoana">figueiredoana</tp:taxon-name-part></tp:taxon-name></italic> sp. nov. in Brazil. CE: Ceará, PB: Paraíba, PE: Pernambuco, PI: Piauí, RN: Rio Grande do Norte.</p></caption><graphic xmlns:xlink="http://www.w3.org/1999/xlink" xlink:href="phytokeys-249-037_article-135699__-g003.jpg" position="float" orientation="portrait" xlink:type="simple" id="oo_1172810.jpg"><uri content-type="original_file" xlink:type="simple">https://binary.pensoft.net/fig/1172810</uri></graphic></fig><fig id="F4" position="float" orientation="portrait"><object-id xmlns:xlink="http://www.w3.org/1999/xlink" content-type="doi" xlink:type="simple">10.3897/phytokeys.249.135699.figure4</object-id><object-id xmlns:xlink="http://www.w3.org/1999/xlink" content-type="arpha" xlink:type="simple">D7400C03-68F7-5EEA-9A1D-524ED221A2EB</object-id><label>Figure 4.</label><caption><p><italic><tp:taxon-name><tp:taxon-name-part taxon-name-part-type="genus" reg="Wedelia">Wedelia</tp:taxon-name-part><tp:taxon-name-part taxon-name-part-type="species" reg="figueiredoana">figueiredoana</tp:taxon-name-part></tp:taxon-name></italic> sp. nov. habitat <bold>A</bold> enclaves of Cerrado <bold>B</bold><italic><tp:taxon-name><tp:taxon-name-part taxon-name-part-type="genus" reg="Wedelia">Wedelia</tp:taxon-name-part><tp:taxon-name-part taxon-name-part-type="species" reg="figueiredoana">figueiredoana</tp:taxon-name-part></tp:taxon-name></italic> in the ferrugineous soil <bold>C</bold> floral visitor in the <italic><tp:taxon-name><tp:taxon-name-part taxon-name-part-type="genus" reg="Wedelia">W.</tp:taxon-name-part><tp:taxon-name-part taxon-name-part-type="species" reg="figueiredoana">figueiredoana</tp:taxon-name-part></tp:taxon-name></italic><bold>D</bold> prostrate habit <bold>E</bold> solitary herbaceous individual of <italic><tp:taxon-name><tp:taxon-name-part taxon-name-part-type="genus" reg="Wedelia">W.</tp:taxon-name-part><tp:taxon-name-part taxon-name-part-type="species" reg="figueiredoana">figueiredoana</tp:taxon-name-part></tp:taxon-name></italic>.</p></caption><graphic xmlns:xlink="http://www.w3.org/1999/xlink" xlink:href="phytokeys-249-037_article-135699__-g004.jpg" position="float" orientation="portrait" xlink:type="simple" id="oo_1172811.jpg"><uri content-type="original_file" xlink:type="simple">https://binary.pensoft.net/fig/1172811</uri></graphic></fig></tp:treatment-sec><tp:treatment-sec sec-type="conservation status" id="SECID0EEDAE"><title>Conservation status.</title><p>The GeoCAT analysis (<xref ref-type="bibr" rid="B3">Bachman et al. 2011</xref>) considers that each collection point has 4.0 km<sup>2</sup> of Area of Occupancy, but the species occurs in patches of open areas in the midst of closed vegetation, which greatly restricts its habitat. The Extent of Occurrence (<xref ref-type="bibr" rid="B3">Bachman et al. 2011</xref>) was not calculated because there were only two collection points available. Through satellite images and QGIS v.3.0 mensuration, we believe that the areas so far known for the species are not larger than 0.5 km<sup>2</sup>. According to the <xref ref-type="bibr" rid="B16">IUCN (2022)</xref> criteria, <italic><tp:taxon-name><tp:taxon-name-part taxon-name-part-type="genus" reg="Wedelia">W.</tp:taxon-name-part><tp:taxon-name-part taxon-name-part-type="species" reg="figueiredoana">figueiredoana</tp:taxon-name-part></tp:taxon-name></italic> meets the following requirements for the Critically Endangered status: the criteria B1 (less than 100 km<sup>2</sup> of extent of occurrence), B2 (less than 10 km<sup>2</sup> of area of occupancy) and the condition A of criterion B (because it has one known location); criterion C (less than 250 mature individuals), conditions i and ii of C2 (about 50 individuals were seen, all mature individuals); criterion D (about 50 individuals were seen). Therefore, <italic><tp:taxon-name><tp:taxon-name-part taxon-name-part-type="genus" reg="Wedelia">Wedelia</tp:taxon-name-part><tp:taxon-name-part taxon-name-part-type="species" reg="figueiredoana">figueiredoana</tp:taxon-name-part></tp:taxon-name></italic> is proposed as Critically Endangered (B1; B2a; C, C2i, ii; D).</p></tp:treatment-sec><tp:treatment-sec sec-type="phenology" id="SECID0EUEAE"><title>Phenology.</title><p>The specimens were collected with florets and fruits in February.</p></tp:treatment-sec><tp:treatment-sec sec-type="etymology" id="SECID0EZEAE"><title>Etymology.</title><p>The epithet “<italic><tp:taxon-name><tp:taxon-name-part taxon-name-part-type="genus" reg="Wedelia"/><tp:taxon-name-part taxon-name-part-type="species" reg="figueiredoana">figueiredoana</tp:taxon-name-part></tp:taxon-name></italic>” is in honor of Dr. Marlene Feliciano Figueiredo, born in 1963, a dedicated educator at Universidade Estadual Vale do Acaraú (<abbrev xmlns:xlink="http://www.w3.org/1999/xlink" xlink:title="Universidade Estadual Vale do Acaraú" id="ABBRID0EJFAE" xlink:type="simple">UVA</abbrev>). Her dynamic engagement in teaching, research, and outreach, notably the Pensando Verde project, has left an indelible mark. Noteworthily, she was pivotal in founding and curating the Herbário Francisco José de Abreu Matos–HUVA (1998–2004), a vital botanical resource in Northwest Ceará. In botanical research, Figueiredo specializes in phanerogam taxonomy, floristics, ethnobotany, and seed germination ecophysiology, fostering a deep understanding of Northwestern Ceará’s intricate flora through her mentorship.</p></tp:treatment-sec><tp:treatment-sec><!--Section generated to contain objects referenced in tp:taxon-treatment.--><fig id="F5" position="float" orientation="portrait"><object-id xmlns:xlink="http://www.w3.org/1999/xlink" content-type="doi" xlink:type="simple">10.3897/phytokeys.249.135699.figure5</object-id><object-id xmlns:xlink="http://www.w3.org/1999/xlink" content-type="arpha" xlink:type="simple">1F032F8E-6FFD-5D32-9765-C70098C306A0</object-id><label>Figure 5.</label><caption><p>Cypsela of <italic><tp:taxon-name><tp:taxon-name-part taxon-name-part-type="genus" reg="Wedelia">Wedelia</tp:taxon-name-part><tp:taxon-name-part taxon-name-part-type="species" reg="figueiredoana">figueiredoana</tp:taxon-name-part></tp:taxon-name></italic> sp. nov. in scanning electron microscope (<abbrev xmlns:xlink="http://www.w3.org/1999/xlink" xlink:title="scanning electron microscopy" id="ABBRID0E4HAE" xlink:type="simple">SEM</abbrev>) (<bold>A–E</bold>) and light microscopy (<bold>F–K</bold>). <bold>A</bold> General view <bold>B</bold> apex detail <bold>C</bold> coroniform pappus detail, note the outer awn and inner bristles fused at the base <bold>D</bold> basal region detail, observe the presence of elaiosomes <bold>E</bold> indumentum detail highlighting the biserial tector trichomes <bold>F–H</bold> middle region <bold>F</bold> overview <bold>G</bold> pericarp detail, note the sclereids of the middle mesocarp and the presence of phytomelanin <bold>H</bold> lateral region detail, observe the vascular bundle immersed in the mesocarp <bold>I–K</bold> cypsela apex <bold>I</bold> general view <bold>J</bold> pericarp detail <bold>K</bold> lateral region detail. in: external mesocarp; ex. exocarp; im: inner mesocarp; mm: medium mesocarp; se: seed; arrow: vascular bundle; asterisk: crashed layer (part of the inner mesocarp and endocarp); black arrowhead: sclereid; white arrowhead: phytomelanin. Cypsela analyzed from L. S. Rodrigues 201 (HUFU).</p></caption><graphic xmlns:xlink="http://www.w3.org/1999/xlink" xlink:href="phytokeys-249-037_article-135699__-g005.jpg" position="float" orientation="portrait" xlink:type="simple" id="oo_1172812.jpg"><uri content-type="original_file" xlink:type="simple">https://binary.pensoft.net/fig/1172812</uri></graphic></fig></tp:treatment-sec><ref-list><ref id="B18"><mixed-citation xmlns:xlink="http://www.w3.org/1999/xlink" xlink:type="simple"><person-group><name name-style="western"><surname>Moura-Fé</surname><given-names>MM</given-names></name></person-group> (<year>2017</year>) <article-title>Planalto, cuesta, glint: A Geomorfologia da Ibiapaba Setentrional (região noroeste do Ceará, Brasil).</article-title><source>Revista Brasileira de Geografia Física</source><volume>10</volume>(<issue>6</issue>): <fpage>1846</fpage>–<lpage>1858</lpage>. <ext-link xlink:href="10.26848/rbgf.v10.6.p1846-1858" ext-link-type="doi" xlink:type="simple">https://doi.org/10.26848/rbgf.v10.6.p1846-1858</ext-link></mixed-citation></ref><ref id="B11"><mixed-citation xmlns:xlink="http://www.w3.org/1999/xlink" xlink:type="simple"><person-group><name name-style="western"><surname>Claudino-Sales</surname><given-names>V</given-names></name><name name-style="western"><surname>Lima</surname><given-names>EC</given-names></name><name name-style="western"><surname>Diniz</surname><given-names>SF</given-names></name><name name-style="western"><surname>Cunha</surname><given-names>FSS</given-names></name><etal/></person-group> (<year>2020</year>) <article-title>Megageomorphology of the Ibiapaba plateau, Ceará State: An introduction.</article-title><source>Revista de Geomorfologia</source><volume>1</volume>(<issue>1</issue>): <fpage>186</fpage>–<lpage>209</lpage>. <ext-link xlink:href="10.48025/ISSN2675-6900.v1n1.p186-209.2020" ext-link-type="doi" xlink:type="simple">https://doi.org/10.48025/ISSN2675-6900.v1n1.p186-209.2020</ext-link></mixed-citation></ref><ref id="B3"><mixed-citation xmlns:xlink="http://www.w3.org/1999/xlink" xlink:type="simple"><person-group><name name-style="western"><surname>Bachman</surname><given-names>S</given-names></name><name name-style="western"><surname>Moat</surname><given-names>J</given-names></name><name name-style="western"><surname>Hill</surname><given-names>AW</given-names></name><name name-style="western"><surname>Torre</surname><given-names>J</given-names></name><name name-style="western"><surname>Scott</surname><given-names>B</given-names></name></person-group> (<year>2011</year>) <article-title>Supporting Red List threat assessments with GeoCAT: Geospatial conservation assessment tool.</article-title><source>ZooKeys</source><volume>150</volume>: <fpage>117</fpage>–<lpage>126</lpage>. <ext-link xlink:href="10.3897/zookeys.150.2109" ext-link-type="doi" xlink:type="simple">https://doi.org/10.3897/zookeys.150.2109</ext-link></mixed-citation></ref><ref id="B16"><mixed-citation xmlns:xlink="http://www.w3.org/1999/xlink" xlink:type="simple">IUCN (<year>2022</year>) Guidelines for using the IUCN red list categories and criteria, version 15.1. Prepared by the Standards and Petitions Committee of the IUCN Species Survival Commission, Cambridge. <ext-link xlink:href="http://www.iucnredlist.org/resources/redlistguidelines" ext-link-type="uri" xlink:type="simple">http://www.iucnredlist.org/resources/redlistguidelines</ext-link> [accessed 11.09.2023]</mixed-citation></ref></ref-list></tp:taxon-treatment>
